# Supplementary material for: metaSNV v2: detection of SNVs and subspecies in prokaryotic metagenomes
Source: Bioinformatics. 2021 Nov 17;38(4):1162–4. doi: 10.1093/bioinformatics/btab789 (PMC8796361; doi:10.1093/bioinformatics/btab789)
Supplement: btab789_supplementary_data [file btab789_supplementary_data.zip]

Archive with 3 entries (3 files):
- S1_Human.pdf
- S2_Ocean.pdf
- S3_Ecoli.pdf
